# Supplementary material for: Somatic mutations in homologous recombination pathway predict favourable prognosis after immunotherapy across multiple cancer types
Source: Clin Transl Med. 2021 Dec 19;11(12):e619. doi: 10.1002/ctm2.619 (PMC8684773; doi:10.1002/ctm2.619)
Supplement: Supplementary file 3 — Table [file CTM2-11-e619-s003.xlsx]

## Sheet: Table S1
Table S1. Data sources and details of this study.
Cohort ID	Receiving ICI treatment	Num of patients	Data type	Endpoint	Data source	Reference (PMID)
MSK ICI cohort	Yes	1661	WES	OS	www.cbioportal.org	30643254
Hellmann-NSCLC	Yes	75	WES	PFS; DCB	www.cbioportal.org	29657128
Rizvi-NSCLC	Yes	16	WES	PFS; DCB	www.cbioportal.org	25765070
TCGA-BLCA	No	404	WES; CNA; Methylation; Transcriptome	OS	https://portal.gdc.cancer.gov
Hikmat-BLCA	No	30	WES	OS	www.cbioportal.org	26901067
Sfakianos-BLCA	No	77	WES	OS	www.cbioportal.org	25092538
TCGA-CRC	No	501	WES; CNA; Methylation; Transcriptome	OS	https://portal.gdc.cancer.gov
ICGC-COCA-CN	No	309	WGS	OS	https://dcc.icgc.org
Yaeger-CRC	No	1134	WES	OS	www.cbioportal.org	29316426
TCGA-NSCLC	No	971	WES; CNA; Methylation; Transcriptome	OS	https://portal.gdc.cancer.gov
MSKCC-2020-LUAD	No	604	WES	OS	www.cbioportal.org
ICGC-LUSC-KR	No	170	WGS	OS	https://dcc.icgc.org
Chen-LUAD	No	305	WES	OS	www.cbioportal.org	32015526
PDX-NSCLC	No	100	WES	OS	www.cbioportal.org
TCGA pan-cancer	No	10114	WES; TMB; NAL; MSI		https://portal.gdc.cancer.gov https://tcia.at/neoantigens	28052254; 27694933
Note:	WES	whole-exome sequencing
	WGS	whole-genome sequencing
	CNA	copy number alteration
	TMB	tumor mutation burden
	NAL	neoantigen load
	MSI	microsatellite instability
	OS	overall survival
	PFS	progression-free survival
	DCB	durable clinical benefit
